# Supplementary material for: Comparative genome analysis of Mycoplasma pneumoniae
Source: BMC Genomics. 2015 Aug 16;16(1):610. doi: 10.1186/s12864-015-1801-0 (PMC4537597; doi:10.1186/s12864-015-1801-0)
Supplement: Additional file 1: Table S1. — Initial assembly characteristics. (XLSX 19 kb) [file 12864_2015_1801_MOESM1_ESM.xlsx]

## Sheet: Table S1
Table S1. Initial Assembly Characteristics
Strain		Contigs	N50	Min Length	Max Length	Total Length
Type 1 Strains	M129	10	8	5645	418177	819659
	142.8	6	6	5645	546283	819755
	51494	7	7	5419	372749	817000
	54089	11	8	5645	385830	820216
	54524	7	5	577	418221	816855
	85084	5	5	30303	418291	816727
	85138	7	7	5404	418269	818729
Type 2 Strains	FH	11	10	1933	260506	821417
	19294	10	10	1378	260590	819599
	39443	10	10	1926	258133	820878
	M1139	7	7	1312	393656	819495
	M2192	8	8	1933	393724	820305
	M2592	13	12	1933	391434	820465
	MAC	10	10	1322	391134	820180
	PO1	11	11	1323	258106	820494
