# Supplementary material for: Comparative genome analysis of Mycoplasma pneumoniae
Source: BMC Genomics. 2015 Aug 16;16(1):610. doi: 10.1186/s12864-015-1801-0 (PMC4537597; doi:10.1186/s12864-015-1801-0)
Supplement: Additional file 2: Table S2. — Genes with no variants. (XLSX 12 kb) [file 12864_2015_1801_MOESM2_ESM.xlsx]

## Sheet: Sheet1
Table S2. Genes With No Variants
Gene	Symbol
MPN010
MPN012
MPN016	rimK
MPN021	dnaJ
MPN024	rpoE
MPN029	efp
MPN030
MPN031
MPN032
MPN033	upp
MPN038
MPN047
MPN059	gcp
MPN063	deoC
MPN065	cdd
MPN068	secE
MPN070
MPN074	smpB
MPN081	glnQ
MPN086
MPN105	pheS
MPN116	rpmI
MPN117	rplT
MPN121
MPN130
MPN131a
MPN136	ugpE
MPN138
MPN139
MPN140	orf4
MPN156	rbfA
MPN158	yaaC
MPN168	rplB
MPN169	rpsS
MPN171	rpsC
MPN173	rpmC
MPN175	rplN
MPN176	rplX
MPN178	rpsN
MPN179	rpsH
MPN180	rplF
MPN181	rplR
MPN186	map
MPN187	infA
MPN188	rpmJ
MPN215	oppB
MPN216	amiD
MPN219	rplK
MPN220	rplA
MPN222	yacA
MPN224	lgt
MPN229	ssb
MPN230	rpsR
MPN238	gatB
MPN239
MPN242	secG
MPN244
MPN245	def
MPN249	yjeQ
MPN263	trx
MPN266	ygl1
MPN267	ppnK
MPN268
MPN274
MPN275	yaaK
MPN287
MPN293	lspA
MPN294
MPN295
MPN296	rpsU
MPN301	scpB
MPN314	yabB
MPN321	dhfr
MPN329
MPN330
MPN348
MPN350	ygiH
MPN354	grs1
MPN360	rpmE
MPN374
MPN375
MPN379	polA
MPN386	yaaF
MPN394	nox
MPN423
MPN424	ylxM
MPN425	ftsY
MPN431
MPN434	dnaK
MPN446	rpsD
MPN461	ktrA
MPN465a
MPN469
MPN473	lip2
MPN476	cmk
MPN478
MPN479
MPN481	engB
MPN482
MPN484
MPN488
MPN490	recA
MPN492	yjfW
MPN494	yjfU
MPN504
MPN511
MPN513
MPN526
MPN538	rplJ
MPN545	rnc
MPN549
MPN552
MPN557	gidA
MPN558	gidB
MPN559
MPN561	udk
MPN568	spg
MPN570
MPN573	groEL
MPN574	groES
MPN577
MPN591
MPN593
MPN594
MPN595	lacA
MPN599	atpG
MPN602	atpF
MPN603	atpE
MPN609	pstB
MPN610	pstA
MPN622	rpsO
MPN624	rpmB
MPN639
MPN642
MPN650
MPN654
MPN658	rplS
MPN660	rpsP
MPN668	osmC
MPN670
MPN675
MPN680
MPN687
MPN688	soj
MPNr03
MPNs01
MPNs02
MPNs03
MPNt01
MPNt02
MPNt03
MPNt04
MPNt05
MPNt06
MPNt07
MPNt08
MPNt09
MPNt10
MPNt11
MPNt12
MPNt13
MPNt14
MPNt15
MPNt16
MPNt17
MPNt19
MPNt20
MPNt21
MPNt22
MPNt24
MPNt25
MPNt26
MPNt28
MPNt29
MPNt30
MPNt31
MPNt32
MPNt33
MPNt34
MPNt35
MPNt36
MPNt37
