# Supplementary material for: Comparative genome analysis of Mycoplasma pneumoniae
Source: BMC Genomics. 2015 Aug 16;16(1):610. doi: 10.1186/s12864-015-1801-0 (PMC4537597; doi:10.1186/s12864-015-1801-0)
Supplement: Additional file 3: Table S3. — Variants in the P1 gene excluding the large variation region (nucleotides 181509-181906), relative to the M129 reference strain. (XLSX 13 kb) [file 12864_2015_1801_MOESM3_ESM.xlsx]

## Sheet: Sheet1
Table S3. Variants in the P1 gene excluding the large variation region (nucleotides 181509-181906), relative to the M129 reference strain
Variant Type	Reference	Variant	Position	Type 1 Strains				Type 2 Strains
				51494	54089	54524		FH	19294	39443	M1139	M2192	M2592	MAC	PO1
In-Frame Indels	TCCC	T	181895					X	X	X	X	X	X	X	X
	AAGT	A	182792					X						X	X
	AAGTAGT	A	182792		X
	A	AAGT	182792	X		X				X
	A	A(AGTx9)	182792						X
	GAAA	G	183585					X	X	X	X	X	X	X	X
	TTCC	T	183899					X	X	X	X	X	X	X	X
	T	TGGC	184109						X	X	X	X	X	X	X
Frame-Shift Indels	CGGCA	C	181883					X	X	X	X	X	X	X	X
	CT	C	181889					X	X	X	X	X	X	X	X
	A	AAG	181893					X	X	X	X	X	X	X	X
	TGA	T	181962					X	X	X	X	X	X	X	X
	T	TCG	181965					X	X	X	X	X	X	X	X
	TCG	T	183884					X	X	X	X	X	X	X	X
	T	TCC	183890					X	X	X	X	X	X	X	X
	GGT	G	183892					X	X	X	X	X	X	X	X
	C	CAAGAT	183896					X	X	X	X	X	X	X	X
	A	AGT	183906					X	X	X	X	X	X	X	X
	A	AGT	183908					X	X	X	X	X	X	X	X
	TCC	T	183910					X	X	X	X	X	X	X	X
	C	CGG	183917					X	X	X	X	X	X	X	X
	AC	A	183918					X	X	X	X	X	X	X	X
	AATGATTC	A	184110					X	X	X	X	X	X	X	X
	AGC	A	184121					X	X	X	X	X	X	X	X
	C	CAA	184126					X	X	X	X	X	X	X	X
	C	CGTCGAAGGCTGTG	184127					X	X	X	X	X	X	X	X
	ACG	A	184191					X	X	X	X	X	X	X	X
	G	GCT	184194					X	X	X	X	X	X	X	X
Non-Synonymous Stop-Loss SNPs	A	G	185740											X
Non-Synonymous Coding SNPs	G	A	181392	X	X	X
	T	C	181864					X	X	X	X	X	X	X	X
	T	A	181902					X	X	X	X	X	X	X	X
	G	C	181918					X	X	X	X	X	X	X	X
	C	T	181926					X	X	X	X	X	X	X	X
	G	A	181929					X	X	X	X	X	X	X	X
	G	C	181949					X	X	X	X	X	X	X	X
	T	C	181954					X	X	X	X	X	X	X	X
	C	G	181956					X	X	X	X	X	X	X	X
	G	A	182532					X	X	X	X	X	X	X	X
	A	G	182872					X	X	X	X	X	X	X	X
	C	T	183364						X			X
	T	C	183406					X	X	X	X	X	X	X	X
	A	G	183622					X	X	X	X	X	X	X	X
	G	A	183631					X	X	X	X	X	X	X	X
	T	G	183680					X	X	X	X	X	X	X	X
	C	G	183728					X	X	X	X	X	X	X	X
	T	A	183731							X			X
	C	G	183916					X	X	X	X	X	X	X	X
	T	G	183950					X	X	X	X	X	X	X	X
	G	A	184047					X	X	X	X	X	X	X	X
	A	G	184108						X	X	X	X	X	X	X
	G	A	184239						X	X	X	X	X	X	X
	A	G	184458					X	X	X	X	X	X	X	X
	C	T	184603					X	X	X	X	X	X	X	X
	G	A	184737							X			X
Total Variants				2	2	2		38	48	49	46	47	48	48	47
