# Supplementary material for: Comparative genome analysis of Mycoplasma pneumoniae
Source: BMC Genomics. 2015 Aug 16;16(1):610. doi: 10.1186/s12864-015-1801-0 (PMC4537597; doi:10.1186/s12864-015-1801-0)
Supplement: Additional file 4: Table S4. — Variants in ORF6 excluding the large variation region (nucleotides 186572-187144), relative to the M129 reference strain. (XLSX 11 kb) [file 12864_2015_1801_MOESM4_ESM.xlsx]

## Sheet: Sheet1
Table S4. Variants in ORF6 excluding the large variation region (nucleotides 186572-187144), relative to the M129 reference strain
Variant Type	Reference	Variant	Position	Type 1 Strains							Type 2 Strains
				142.8	51494	54089	54524	85084	85138		FH	19294	39443	M1139	M2192	M2592	MAC	PO1
Frame-Shift Indels	G	GC	186175														X
	G	GT	186193														X
	TGG	T	187449								X	X	X	X	X	X	X	X
	C	CAA	187453								X	X	X	X	X	X	X	X
Non-Synonymous Coding SNPs	A	T	185931								X
	G	A	186252								X	X	X	X	X	X	X	X
	G	A	186260	X	X	X	X	X	X
	G	A	186396								X	X	X	X	X	X	X	X
	G	C	186489														X
	G	A	186551								X	X	X	X	X	X		X
	G	T	186553								X	X	X	X	X	X		X
	G	T	186863	X	X	X	X	X	X
	C	T	187001	X	X	X	X	X	X
	G	A	187518								X	X	X	X	X	X	X	X
	T	A	187529								X	X	X	X	X	X	X	X
	C	A	187531								X	X	X	X	X	X	X	X
	A	G	187532								X	X	X	X	X	X	X	X
Total Variants				3	3	3	3	3	3		11	10	10	10	10	10	11	10
